# Supplementary material for: Robustness and Plasticity of Metabolic Pathway Flux among Uropathogenic Isolates of Pseudomonas aeruginosa
Source: PLoS One. 2014 Apr 7;9(4):e88368. doi: 10.1371/journal.pone.0088368 (PMC3977821; doi:10.1371/journal.pone.0088368)
Supplement: Table S2 — Supporting information on metabolic flux analysis. The data include the 13C labelling analysis of proteinogenic amino acids by GC-MS for all strains, the entire set of estimated metabolic fluxes, and information on the goodness of fit, i.e. the comparison of experimental and simulated labelling data, corresponding to the optimized fit. (XLSX) [file pone.0088368.s007.xlsx]

## Sheet: GC-MS data
	Amino acid	Alanine			Glycine			Valine			Serine			Serine			Threonine			Phenylalanine			Aspartat			Glutamat			Tyrosine
Strains	Mass isotopomers	(m/z 260)			(m/z 246)			(m/z 288)			(m/z 390)			(m/z 362)			(m/z 404)			(m/z 336)			(m/z 418)			(m/z 432)			(m/z 466)
Reference strain
PAO1	M0	0.383144	±	0.00197132	0.74744	±	0.000838914	0.360825	±	0.0025005	0.634419	±	0.00182445	0.670597	±	0.000862144	0.424703	±	0.00249953	0.657423	±	0.00266019	0.425803	±	0.00542869	0.541873	±	0.000940413	0.567607	±	0.000770667
	M1	0.459652	±	0.00143796	0.179588	±	0.00027696	0.458368	±	0.000518984	0.231821	±	0.000370971	0.224074	±	0.000339577	0.323685	±	0.00193537	0.236215	±	0.000976437	0.324498	±	0.00366752	0.284265	±	0.00271429	0.267661	±	0.0016113
	M2	0.116909	±	0.000301916	0.0729724	±	0.000651478	0.126558	±	0.000402699	0.107087	±	0.000539092	0.105328	±	0.000522877	0.172811	±	0.000297991	0.0853337	±	0.000204123	0.172118	±	0.00186349	0.124095	±	0.000517934	0.119443	±	0.00104576
P. aeruginosa isolated from catheter associated urinary tract infection
MH15c	M0	0.416186	±	0.00614684	0.752612	±	0.00034974	0.388999	±	0.00270294	0.640531	±	0.0021304	0.674055	±	0.00161127	0.428331	±	0.000628098	0.664854	±	0.0042749	0.430739	±	0.00276313	0.550152	±	0.00133795	0.556813	±	0.0111581
	M1	0.433373	±	0.00622817	0.177834	±	0.00034093	0.437005	±	0.00682492	0.229008	±	0.00119633	0.223378	±	0.000515201	0.326252	±	0.0043479	0.23162	±	0.00128744	0.327224	±	0.00254034	0.282392	±	0.00147413	0.261546	±	0.0104965
	M2	0.1108	±	0.00114741	0.0695531	±	5.04997e-05	0.120479	±	0.000357976	0.104363	±	0.00095004	0.102566	±	0.00183475	0.167954	±	0.000649305	0.0820585	±	0.000980745	0.167766	±	0.00157973	0.119944	±	0.00107797	0.117365	±	0.00318961
MH25c	M0	0.412916	±	0.000572057	0.754042	±	0.000718653	0.39402	±	0.000509428	0.644378	±	0.000432206	0.67452	±	0.000343358	0.435728	±	0.00133888	0.667981	±	0.00049108	0.436466	±	0.000705623	0.550234	±	0.00117663	0.572408	±	0.00233569
	M1	0.436774	±	0.000639809	0.176688	±	0.000642885	0.440448	±	0.000282643	0.229007	±	0.000191326	0.224574	±	0.000619785	0.327113	±	0.000720346	0.229101	±	0.000436492	0.325089	±	0.000169154	0.28416	±	0.00123469	0.263852	±	0.000986872
	M2	0.111243	±	0.000266746	0.0692696	±	0.000155352	0.118253	±	0.000427822	0.102631	±	0.000242787	0.100906	±	0.000310947	0.16595	±	0.000595972	0.0794586	±	0.000631737	0.166622	±	0.000598753	0.120516	±	6.11334e-05	0.115655	±	0.00265
MH33c	M0	0.399944	±	0.00228143	0.744974	±	0.000289304	0.37864	±	0.000747062	0.638249	±	0.00185677	0.672893	±	0.00103883	0.430818	±	0.00323474	0.661729	±	0.00405396	0.429546	±	0.00185122	0.544229	±	0.00087983	0.561851	±	0.00504627
	M1	0.445455	±	0.00174518	0.184023	±	0.000345362	0.449443	±	0.00117874	0.231942	±	0.000380807	0.224783	±	0.000540374	0.325523	±	0.000401213	0.234403	±	0.000432597	0.32524	±	0.000802182	0.286696	±	0.000535917	0.266969	±	0.00284241
	M2	0.113301	±	0.000348121	0.0710027	±	6.34404e-05	0.121732	±	0.00062976	0.104295	±	0.000917535	0.102324	±	0.000577424	0.16929	±	0.00120938	0.0829464	±	0.000704828	0.170256	±	0.000887463	0.121864	±	0.000560097	0.117967	±	0.00195714
MH34c	M0	0.404879	±	0.00108924	0.751599	±	0.000220955	0.381341	±	0.00288429	0.641054	±	0.00172651	0.673378	±	0.00045224	0.434828	±	0.00425228	0.663408	±	0.00226159	0.433159	±	0.00459013	0.548011	±	0.00277598	0.571516	±	0.00273609
	M1	0.442275	±	0.000275656	0.178229	±	0.000136815	0.449151	±	0.00130848	0.229697	±	0.000887078	0.224337	±	0.000694168	0.326287	±	0.00147273	0.231755	±	0.0032639	0.324057	±	0.00191264	0.2842	±	0.00187273	0.260632	±	0.000412778
	M2	0.112779	±	0.000191776	0.0701726	±	9.80425e-05	0.121156	±	0.00131651	0.103965	±	0.000588468	0.102285	±	0.000301331	0.166797	±	0.00200699	0.0816603	±	0.00109649	0.168756	±	0.00198705	0.121307	±	0.000973442	0.115081	±	0.00136142
MH36c	M0	0.398643	±	0.00329953	0.752992	±	0.00102318	0.379788	±	0.000708524	0.642004	±	0.000577819	0.673915	±	0.00156406	0.446027	±	0.00299626	0.667544	±	0.00299301	0.446066	±	0.00236605	0.5543	±	0.00210587	0.577105	±	0.00475397
	M1	0.443828	±	0.00726311	0.176854	±	0.0010757	0.449362	±	0.00227003	0.228677	±	0.000328321	0.224018	±	0.000790928	0.319462	±	0.00193266	0.228585	±	0.00183488	0.319337	±	0.00119247	0.27867	±	0.00172587	0.264469	±	0.0050721
	M2	0.113203	±	0.000968437	0.070154	±	5.88777e-05	0.121606	±	0.000959448	0.104114	±	0.000247091	0.102067	±	0.00102408	0.163121	±	0.00159661	0.0817996	±	0.00127889	0.163356	±	0.00131709	0.119726	±	0.0009214	0.114628	±	0.000676365
MH37c	M0	0.404251	±	0.00130388	0.747042	±	0.000572872	0.383388	±	0.000848815	0.637296	±	0.000549102	0.672321	±	0.00049727	0.41254	±	0.000486568	0.646046	±	0.000602512	0.413015	±	0.000284259	0.538837	±	0.00028628	0.565039	±	0.000153586
	M1	0.444938	±	0.000762577	0.182029	±	0.000429575	0.446871	±	0.000747014	0.232404	±	0.000345068	0.224802	±	0.00036878	0.333897	±	0.000651906	0.237746	±	0.000850863	0.332727	±	0.000369092	0.290418	±	0.000327063	0.270575	±	0.00185983
	M2	0.113176	±	0.000216123	0.070929	±	0.000146775	0.121885	±	0.000102496	0.105129	±	0.000211508	0.102877	±	0.000159796	0.175786	±	0.000260966	0.0842255	±	6.8566e-05	0.175867	±	8.78904e-05	0.123028	±	0.000182912	0.11848	±	0.000729726
MH39c	M0	0.407799	±	0.00269551	0.752414	±	0.000394531	0.381144	±	0.0018325	0.640203	±	0.00105109	0.672224	±	0.000679526	0.440683	±	0.00356025	0.653945	±	0.00359932	0.441449	±	0.00300414	0.553812	±	0.000847988	0.56842	±	0.00885551
	M1	0.440449	±	0.0015026	0.177359	±	0.00025403	0.445379	±	0.00453793	0.229498	±	0.000593572	0.22455	±	0.000401941	0.321477	±	0.000834682	0.228646	±	0.00295309	0.320537	±	0.000702688	0.278328	±	0.000866196	0.262836	±	0.00583689
	M2	0.112685	±	0.000392255	0.0702264	±	0.000235417	0.121978	±	0.000297829	0.104548	±	0.000614061	0.103226	±	0.000507471	0.164874	±	0.00164317	0.0815385	±	0.00103522	0.164871	±	0.0013474	0.120037	±	0.000341238	0.118718	±	0.00188664
MH56c	M0	0.400077	±	0.00175776	0.74822	±	0.000140756	0.382084	±	0.0010989	0.638071	±	0.000476506	0.67276	±	0.000349404	0.425844	±	0.00622637	0.659619	±	0.0011857	0.429031	±	0.00541155	0.544371	±	0.00313121	0.570028	±	0.00134125
	M1	0.445949	±	0.00227464	0.180941	±	8.23603e-05	0.446743	±	0.00204411	0.231663	±	0.000397075	0.224542	±	0.000251002	0.328046	±	0.00235999	0.234077	±	0.000424208	0.325456	±	0.00195215	0.286532	±	0.00208879	0.266265	±	0.00163605
	M2	0.113488	±	0.00052843	0.0708385	±	0.000119089	0.12194	±	0.000278818	0.10512	±	0.000351818	0.102698	±	0.000256813	0.170971	±	0.00281329	0.082512	±	0.00110537	0.170551	±	0.00226686	0.122103	±	0.000543919	0.117562	±	0.00172349
MH57c	M0	0.398447	±	0.00106186	0.750779	±	0.000674629	0.376122	±	0.00340651	0.63863	±	0.00294702	0.670878	±	0.00220877	0.427435	±	0.00151395	0.658145	±	0.00491772	0.432188	±	0.00388699	0.543751	±	0.00141435	0.567877	±	0.00391987
	M1	0.444455	±	0.000108663	0.178389	±	0.000168862	0.45061	±	0.00258822	0.229785	±	0.000501259	0.225272	±	0.000772926	0.323464	±	0.00181403	0.230903	±	0.00311153	0.323315	±	0.00207445	0.284372	±	0.00191301	0.262698	±	0.00276713
	M2	0.113608	±	0.00036357	0.0708323	±	0.000551806	0.122716	±	0.000186626	0.105097	±	0.000948603	0.10385	±	0.0015286	0.170192	±	0.000501912	0.0821237	±	0.000159477	0.169339	±	0.00115808	0.122392	±	0.000264973	0.118524	±	0.00219795
P. aeruginosa isolated from urinary tract infection
MH06u	M0	0.385247	±	0.00347087	0.750107	±	0.00169629	0.361038	±	0.00147174	0.633758	±	0.00439249	0.665506	±	0.00867807	0.433111	±	0.00425565	0.663319	±	0.00706894	0.435641	±	0.000779157	0.549855	±	0.00194759	0.567756	±	0.00566139
	M1	0.459079	±	0.00170521	0.177502	±	0.00110697	0.464384	±	0.00167518	0.229825	±	0.000599832	0.2266	±	0.00324339	0.32025	±	0.00247634	0.226839	±	6.05824e-05	0.321436	±	0.00110074	0.28015	±	0.00111651	0.257846	±	0.00459832
	M2	0.116044	±	0.000582494	0.0723912	±	0.000615283	0.12552	±	0.00142278	0.107144	±	0.00157446	0.107894	±	0.00545239	0.169263	±	0.00124198	0.0827932	±	0.00214445	0.166933	±	0.00111019	0.119899	±	0.000513053	0.115812	±	0.00310104
MH09u	M0	0.393832	±	0.000166752	0.753696	±	0.000539081	0.375039	±	0.000144004	0.644369	±	0.000413128	0.673636	±	0.000235315	0.425248	±	0.00216584	0.664794	±	0.00101643	0.425843	±	0.00281856	0.542841	±	0.00288628	0.584023	±	0.00112537
	M1	0.453628	±	0.000181444	0.176835	±	0.000534886	0.454235	±	0.000410649	0.228535	±	0.0005291	0.22433	±	0.000105696	0.327407	±	0.00112352	0.222098	±	0.00140936	0.325872	±	0.00084874	0.287891	±	0.0042954	0.25959	±	0.000844433
	M2	0.114194	±	0.000315549	0.069469	±	7.22193e-05	0.121587	±	0.000380102	0.103108	±	6.12341e-05	0.102035	±	0.000154042	0.172334	±	0.00101234	0.0781416	±	0.000784875	0.172878	±	0.00140572	0.122413	±	0.00156417	0.113459	±	0.000733425
RN12u	M0	0.393825	±	0.000755461	0.751092	±	0.00158444	0.37472	±	0.000204972	0.642715	±	0.000818107	0.674246	±	0.00114256	0.412156	±	0.000558098	0.662405	±	0.00663382	0.412128	±	0.00115312	0.535336	±	0.000283752	0.577802	±	0.00174643
	M1	0.453653	±	0.000484095	0.179015	±	0.0010846	0.454561	±	0.00140994	0.229453	±	0.000286767	0.223771	±	0.00102981	0.332894	±	0.000469058	0.227476	±	0.00290984	0.331381	±	0.00083297	0.293133	±	0.00035638	0.262632	±	0.0035149
	M2	0.114259	±	0.000194737	0.0698928	±	0.000530505	0.122378	±	0.000486286	0.103747	±	0.000719617	0.101983	±	0.000758965	0.177272	±	0.000608076	0.0797059	±	0.00192357	0.177901	±	0.00041035	0.123591	±	0.000109271	0.115418	±	0.00159525
RN13u	M0	0.402822	±	0.00165927	0.756052	±	9.96507e-05	0.383467	±	0.000601229	0.645189	±	0.000831279	0.67474	±	0.00109525	0.410287	±	0.00154132	0.671994	±	0.000240664	0.410301	±	0.000856581	0.53595	±	0.00120899	0.580382	±	0.00606272
	M1	0.445993	±	0.00100293	0.174996	±	0.000170286	0.447667	±	0.0022652	0.227778	±	0.000360182	0.223949	±	0.0010533	0.335565	±	0.00122377	0.225842	±	0.00129285	0.334077	±	0.000504301	0.29275	±	0.00102066	0.25982	±	0.000468132
	M2	0.11291	±	9.0808e-05	0.0689526	±	0.000183927	0.120178	±	7.2075e-05	0.103127	±	0.000500684	0.101311	±	0.000146958	0.176356	±	0.000452146	0.0799917	±	0.00142925	0.177379	±	0.000619084	0.123753	±	0.000160081	0.113397	±	0.000997248
MH16u	M0	0.409869	±	0.00408884	0.751414	±	0.000402936	0.388227	±	0.000643862	0.64134	±	0.00101113	0.674042	±	0.000621841	0.408538	±	0.00105133	0.643311	±	0.000908127	0.408129	±	0.000849121	0.534675	±	0.000821225	0.5723	±	0.000729897
	M1	0.439096	±	0.00161953	0.178693	±	0.000522787	0.443755	±	0.00145461	0.230518	±	0.00113999	0.224096	±	0.00081138	0.337224	±	0.00068815	0.228524	±	0.000514502	0.335611	±	0.000142203	0.29297	±	0.000436524	0.262855	±	0.00293382
	M2	0.111919	±	0.000276256	0.0698928	±	0.000130499	0.119989	±	0.000288855	0.103712	±	0.00012748	0.101862	±	0.00045404	0.176414	±	0.000536637	0.0810427	±	0.00079113	0.177426	±	0.000520577	0.124231	±	0.000602743	0.114615	±	0.00104794
MH17u	M0	0.416975	±	0.0026059	0.759809	±	0.000178233	0.395244	±	0.000870905	0.650207	±	0.000261125	0.674708	±	0.00153142	0.402391	±	0.00267969	0.671043	±	0.00235678	0.404931	±	0.00052772	0.534454	±	0.00127139	0.570397	±	0.0118984
	M1	0.433982	±	0.00255124	0.171488	±	0.000101065	0.438642	±	0.000999926	0.223959	±	0.00125285	0.223905	±	0.00108467	0.340126	±	0.000536204	0.229096	±	0.00108835	0.338027	±	0.000346287	0.294289	±	0.000412116	0.262261	±	0.00290326
	M2	0.110616	±	0.000505257	0.0687033	±	7.7476e-05	0.118284	±	0.000411607	0.101869	±	0.000536576	0.101387	±	0.000612865	0.177069	±	0.000551952	0.0797287	±	0.00106391	0.178132	±	0.000723429	0.123128	±	0.000928337	0.115726	±	0.00388062
MH26u	M0	0.392356	±	0.000930854	0.747926	±	0.000552509	0.376034	±	0.00104721	0.64293	±	0.00104453	0.675351	±	0.000519664	0.445459	±	0.00152085	0.667442	±	0.00110807	0.446702	±	0.00290233	0.551722	±	0.00198733	0.565672	±	0.00488637
	M1	0.45211	±	0.000982704	0.182131	±	0.000514206	0.451846	±	0.00139367	0.229395	±	0.000129218	0.223664	±	0.000592999	0.317056	±	0.00125868	0.227233	±	0.00186668	0.316752	±	0.000854362	0.282754	±	0.00169012	0.26137	±	0.00136972
	M2	0.113577	±	0.000252694	0.0699431	±	0.00017817	0.120831	±	0.00010205	0.103073	±	0.000782425	0.100986	±	9.59995e-05	0.164865	±	0.000495742	0.0794016	±	0.00100901	0.16552	±	0.00138255	0.119668	±	0.000569703	0.116891	±	0.00194366
MH29u	M0	0.395867	±	0.00186899	0.747083	±	0.00160298	0.374612	±	0.00164711	0.637106	±	0.00344537	0.672473	±	0.00282957	0.427025	±	0.00131978	0.65932	±	0.00294724	0.42676	±	0.00219283	0.542928	±	0.00227515	0.555272	±	0.00885406
	M1	0.447254	±	0.00257209	0.182265	±	0.000681086	0.452458	±	0.00290303	0.231929	±	0.000647219	0.224746	±	0.00065755	0.326663	±	0.000417354	0.234897	±	0.000610315	0.325148	±	0.000679522	0.286469	±	0.0012311	0.266077	±	0.000568933
	M2	0.113514	±	0.000815737	0.0706526	±	0.000940247	0.121661	±	0.00206926	0.104543	±	0.00192916	0.102781	±	0.00222713	0.171357	±	0.000949283	0.0837364	±	0.00290991	0.171262	±	0.000536894	0.121496	±	0.000450386	0.120935	±	0.0023519
Data originate from three replicate measurements

## Sheet: Goodness of Fit
		Reference strain		P. aeruginosa isolated from catheter associated urinary tract infection																		P. aeruginosa isolated from urinary tract infection
	Strain	PAO1		MH15c		MH25c		MH33c		MH34c		MH36c		MH37c		MH39c		MH56c		MH57c		MH06u		MH09u		RN12u		RN13u		MH16u		MH17u		MH26u		MH29u
Amino acid	Mass isotopomers	exp	cal	exp	cal	exp	cal	exp	cal	exp	cal	exp	cal	exp	cal	exp	cal	exp	cal	exp	cal	exp	cal	exp	cal	exp	cal	exp	cal	exp	cal	exp	cal	exp	cal	exp	cal
Ala 260	M0	0.383144	0.381096	0.416186	0.417895	0.412916	0.411296	0.399944	0.398012	0.404879	0.3985	0.398643	0.398072	0.404251	0.402225	0.407799	0.405478	0.400077	0.398542	0.398447	0.403336	0.385247	0.38256	0.393832	0.391682	0.393825	0.391774	0.402822	0.401084	0.409869	0.407331	0.416975	0.414212	0.392356	0.391749	0.395867	0.39367
	M1	0.459652	0.461998	0.433373	0.432821	0.436774	0.438053	0.445455	0.448586	0.442275	0.448199	0.443828	0.448538	0.444938	0.445245	0.440449	0.442666	0.445949	0.448165	0.444455	0.444365	0.459079	0.460837	0.453628	0.453605	0.453653	0.453532	0.445993	0.44615	0.439096	0.441197	0.433982	0.435741	0.45211	0.453552	0.447254	0.452028
	M2	0.116909	0.117212	0.1108	0.112506	0.111243	0.11335	0.113301	0.115049	0.112779	0.114986	0.113203	0.115041	0.113176	0.11451	0.112685	0.114094	0.113488	0.114981	0.113608	0.114368	0.116044	0.117025	0.114194	0.115858	0.114259	0.115846	0.11291	0.114656	0.111919	0.113857	0.110616	0.112977	0.113577	0.11585	0.113514	0.115604
Val 288	M0	0.360825	0.370291	0.388999	0.40624	0.39402	0.399791	0.37864	0.386812	0.381341	0.387302	0.379788	0.38687	0.383388	0.390928	0.381144	0.394106	0.382084	0.38733	0.376122	0.392013	0.361038	0.37172	0.375039	0.380629	0.37472	0.380719	0.383467	0.389814	0.388227	0.395916	0.395244	0.40264	0.376034	0.380694	0.374612	0.382571
	M1	0.458368	0.45708	0.437005	0.429724	0.440448	0.434631	0.449443	0.444508	0.449151	0.444135	0.449362	0.444463	0.446871	0.441376	0.445379	0.438957	0.446743	0.444114	0.45061	0.44055	0.464384	0.455992	0.454235	0.449213	0.454561	0.449145	0.447667	0.442224	0.443755	0.43758	0.438642	0.432463	0.451846	0.449163	0.452458	0.447735
	M2	0.126558	0.123852	0.120479	0.118715	0.118253	0.119637	0.121732	0.121491	0.121156	0.121421	0.121606	0.121483	0.121885	0.120903	0.121978	0.120449	0.12194	0.121417	0.122716	0.120748	0.12552	0.123648	0.121587	0.122375	0.122378	0.122362	0.120178	0.121062	0.119989	0.12019	0.118284	0.119229	0.120831	0.122366	0.121661	0.122097
Thr 404	M0	0.424703	0.425878	0.428331	0.431182	0.435728	0.435803	0.430818	0.431566	0.434828	0.434061	0.446027	0.446236	0.41254	0.412779	0.440683	0.44132	0.425844	0.426616	0.427435	0.431957	0.433111	0.43433	0.425248	0.425401	0.412156	0.412145	0.410287	0.410226	0.408538	0.409061	0.402391	0.403303	0.445459	0.445785	0.427025	0.428692
	M1	0.323685	0.326632	0.326252	0.325488	0.327113	0.326795	0.325523	0.327604	0.326287	0.328606	0.319462	0.319774	0.333897	0.333468	0.321477	0.32222	0.328046	0.329266	0.323464	0.321387	0.32025	0.322113	0.327407	0.327264	0.332894	0.332724	0.335565	0.335493	0.337224	0.338464	0.340126	0.341914	0.317056	0.317424	0.326663	0.330576
	M2	0.172811	0.172036	0.167954	0.169426	0.16595	0.165566	0.16929	0.167723	0.166797	0.165434	0.163121	0.163717	0.175786	0.175721	0.164874	0.165182	0.170971	0.169749	0.170192	0.171753	0.169263	0.169734	0.172334	0.171907	0.177272	0.176639	0.176356	0.175962	0.176414	0.174661	0.177069	0.175975	0.164865	0.165624	0.171357	0.167517
Asp 418	M0	0.425803	0.425007	0.430739	0.430299	0.436466	0.434909	0.429546	0.430682	0.433159	0.433171	0.446066	0.44532	0.413015	0.411938	0.441449	0.440414	0.429031	0.425743	0.432188	0.431074	0.435641	0.433441	0.425843	0.424531	0.412128	0.411306	0.410301	0.40939	0.408129	0.408227	0.404931	0.402481	0.446702	0.44487	0.42676	0.427814
	M1	0.324498	0.326029	0.327224	0.324886	0.325089	0.32619	0.32524	0.326998	0.324057	0.327997	0.319337	0.319184	0.332727	0.33285	0.320537	0.321625	0.325456	0.328657	0.323315	0.320795	0.321436	0.321519	0.325872	0.326659	0.331381	0.332108	0.334077	0.334871	0.335611	0.337836	0.338027	0.341278	0.316752	0.31684	0.325148	0.329963
	M2	0.172118	0.172607	0.167766	0.170013	0.166622	0.166169	0.170256	0.168313	0.168756	0.166035	0.163356	0.164344	0.175867	0.176259	0.164871	0.165796	0.170551	0.170326	0.169339	0.172336	0.166933	0.170325	0.172878	0.172477	0.177901	0.177174	0.177379	0.176495	0.177426	0.175195	0.178132	0.176495	0.16552	0.166246	0.171262	0.168103
Glu 432	M0	0.541873	0.54024	0.550152	0.544129	0.550234	0.547659	0.544229	0.539898	0.548011	0.541451	0.5543	0.554104	0.538837	0.537258	0.553812	0.553497	0.544371	0.540362	0.543751	0.539966	0.549855	0.54938	0.542841	0.540807	0.535336	0.532745	0.53595	0.533639	0.534675	0.530792	0.534454	0.529763	0.551722	0.54946	0.542928	0.536621
	M1	0.284265	0.287592	0.282392	0.285088	0.28416	0.282815	0.286696	0.287813	0.2842	0.286812	0.27867	0.278665	0.290418	0.289512	0.278328	0.279055	0.286532	0.287514	0.284372	0.287768	0.28015	0.281706	0.287891	0.287227	0.293133	0.292418	0.29275	0.291843	0.29297	0.293676	0.294289	0.294339	0.282754	0.281655	0.286469	0.289923
	M2	0.124095	0.124279	0.119944	0.12354	0.120516	0.122869	0.121864	0.124344	0.121307	0.124049	0.119726	0.121645	0.123028	0.124845	0.120037	0.12176	0.122103	0.124256	0.122392	0.124331	0.119899	0.122542	0.122413	0.124171	0.123591	0.125702	0.123753	0.125533	0.124231	0.126073	0.123128	0.126269	0.119668	0.122527	0.121496	0.124966
Ser 390	M0	0.634419	0.634395	0.640531	0.639436	0.644378	0.641707	0.638249	0.635524	0.641054	0.635596	0.642004	0.640533	0.637296	0.635372	0.640203	0.63917	0.638071	0.636518	0.63863	0.638115	0.633758	0.635124	0.644369	0.64192	0.642715	0.639954	0.645189	0.642994	0.64134	0.639042	0.650207	0.647233	0.64293	0.639342	0.637106	0.635236
	M1	0.231821	0.232933	0.229008	0.229461	0.229007	0.227896	0.231942	0.232155	0.229697	0.232105	0.228677	0.228704	0.232404	0.23226	0.229498	0.229644	0.231663	0.23147	0.229785	0.23037	0.229825	0.23243	0.228535	0.227749	0.229453	0.229103	0.227778	0.22701	0.230518	0.229732	0.223959	0.224089	0.229395	0.229525	0.231929	0.232354
	M2	0.107087	0.106996	0.104363	0.106064	0.102631	0.105644	0.104295	0.106787	0.103965	0.106774	0.104114	0.105861	0.105129	0.106815	0.104548	0.106113	0.10512	0.106603	0.105097	0.106308	0.107144	0.106861	0.103108	0.105604	0.103747	0.105968	0.103127	0.105406	0.103712	0.106136	0.101869	0.104622	0.103073	0.106081	0.104543	0.10684
Phe 336	M0	0.657423	0.656864	0.664854	0.663533	0.667981	0.667084	0.661729	0.658541	0.663408	0.661272	0.667544	0.667583	0.646046	0.654304	0.653945	0.665427	0.659619	0.659963	0.658145	0.665932	0.663319	0.668756	0.664794	0.675883	0.662405	0.669441	0.671994	0.673161	0.643311	0.665547	0.671043	0.667646	0.667442	0.668338	0.65932	0.656587
	M1	0.236215	0.235677	0.23162	0.231489	0.229101	0.228715	0.234403	0.234534	0.231755	0.232767	0.228585	0.228347	0.237746	0.237603	0.228646	0.229646	0.234077	0.233612	0.230903	0.229783	0.226839	0.227334	0.222098	0.222444	0.227476	0.227018	0.225842	0.224435	0.228524	0.2297	0.229096	0.22851	0.227233	0.227679	0.234897	0.235886
	M2	0.0853337	0.0853483	0.0820585	0.0837457	0.0794586	0.083288	0.0829464	0.0850103	0.0816603	0.0843917	0.0817996	0.0832078	0.0842255	0.0857287	0.0815385	0.0837641	0.082512	0.0846897	0.0821237	0.0833149	0.0827932	0.083126	0.0781416	0.081717	0.0797059	0.0828793	0.0799917	0.0821662	0.0810427	0.0836431	0.0797287	0.0830463	0.0794016	0.0831672	0.0837364	0.0853888
Gly 246	M0	0.74744	0.749446	0.752612	0.755129	0.754042	0.757688	0.744974	0.75072	0.751599	0.751596	0.752992	0.756366	0.747042	0.750548	0.752414	0.754829	0.74822	0.751841	0.750779	0.753641	0.750107	0.750269	0.753696	0.757928	0.751092	0.755713	0.756052	0.759137	0.751414	0.754685	0.759809	0.763911	0.747926	0.755024	0.747083	0.750395
	M1	0.179588	0.178717	0.177834	0.173785	0.176688	0.171564	0.184023	0.177612	0.178229	0.176851	0.176854	0.172712	0.182029	0.17776	0.177359	0.174045	0.180941	0.176639	0.178389	0.175077	0.177502	0.178003	0.176835	0.171356	0.179015	0.173278	0.174996	0.170307	0.178693	0.17417	0.171488	0.166164	0.182131	0.173876	0.182265	0.177893
Tyr 466	M0	0.567607	0.565663	0.556813	0.571407	0.572408	0.574464	0.561851	0.567108	0.571516	0.56946	0.577105	0.574894	0.565039	0.563459	0.56842	0.573037	0.570028	0.568332	0.567877	0.573472	0.567756	0.575904	0.584023	0.582042	0.577802	0.576494	0.580382	0.579697	0.5723	0.573141	0.570397	0.574949	0.565672	0.575544	0.555272	0.565425
	M1	0.267661	0.269513	0.261546	0.266582	0.263852	0.264553	0.266969	0.268698	0.260632	0.267454	0.264469	0.264287	0.270575	0.270912	0.262836	0.265187	0.266265	0.268048	0.262698	0.265356	0.257846	0.263533	0.25959	0.260044	0.262632	0.26333	0.25982	0.261483	0.262855	0.265246	0.262261	0.264433	0.26137	0.263788	0.266077	0.269665
	M2	0.119443	0.120463	0.117365	0.118893	0.115655	0.118343	0.117967	0.120115	0.115081	0.1195	0.114628	0.118254	0.11848	0.120896	0.118718	0.118789	0.117562	0.119796	0.118524	0.118434	0.115812	0.118122	0.113459	0.116664	0.115418	0.117902	0.113397	0.117157	0.114615	0.118694	0.115726	0.118134	0.116891	0.118178	0.120935	0.12051
Ser 288	M0	0.72927	0.734966	0.737279	0.734966	0.73745	0.734966	0.735716	0.734966	0.735665	0.734966	0.735573	0.734966	0.735862	0.734966	0.734255	0.734966	0.73596	0.734966	0.733617	0.734966	0.728093	0.734966	0.73701	0.734966	0.737002	0.734966	0.7371	0.734966	0.736649	0.734966	0.737694	0.734966	0.738283	0.734966	0.735361	0.734966
	M1	0.190963	0.191797	0.190692	0.191797	0.191456	0.191797	0.192251	0.191797	0.192068	0.191797	0.192112	0.191797	0.191712	0.191797	0.192424	0.191797	0.191629	0.191797	0.192805	0.191797	0.194183	0.191797	0.191248	0.191797	0.191472	0.191797	0.191564	0.191797	0.191689	0.191797	0.191006	0.191797	0.190585	0.191797	0.19166	0.191797

## Sheet: Metabolic Fluxes
	Reference strain			P. aeruginosa isolated from catheter associated urinary tract infection																											P. aeruginosa isolated from urinary tract infection
Reaction / Strains	PAO1			MH15c			MH25c			MH33c			MH34c			MH36c			MH37c			MH39c			MH56c			MH57c			MH06u			MH09u			RN12u			RN13u			MH16u			MH17u			MH26u
GLC_EX > GLC6P	100	±	0	100	±	0	100	±	0	100	±	0	100	±	0	100	±	0	100	±	0	100	±	0	100	±	0	100	±	0	100	±	0	100	±	0	100	±	0	100	±	0	100	±	0	100	±	0	100
GLC6P > F6P	0.00692737	±	0.00748394	1.82221e-19	±	3.28283e-19	0.307681	±	0.0963152	0.0317033	±	0.0218958	0.0264319	±	0.0208097	0.32223	±	0.0899181	0.110025	±	0.0372897	0.716541	±	0.221274	0.0261907	±	0.0180977	1.73157e-18	±	3.26346e-18	0.440193	±	0.187084	0.769312	±	0.298953	0.307299	±	0.106368	0.400837	±	0.123767	0.0448548	±	0.0246101	0.21051	±	0.117048	0.359309
F16BP > F6P	-2.27313e-06	±	0.00118348	5.3107	±	0.0182359	1.89835	±	0.283184	0.3515	±	0.00341929	0.0148222	±	0.0290538	2.96614	±	0.261594	6.01187	±	0.0862521	2.8315	±	0.171946	0.0177735	±	0.0193578	5.65343	±	0.0168777	1.02839	±	0.0910519	0.802225	±	0.156335	4.71521	±	0.227215	2.10329	±	0.194333	0.1722	±	0.0150004	0.0339349	±	0.0296514	3.53619
F16BP = DHAP + G3P	1.441e-06	±	-0.00118088	-5.31071	±	0.0168413	-1.89833	±	0.283188	-0.351497	±	0.000743133	-0.0148226	±	0.0290538	-2.96614	±	0.261589	-6.01188	±	0.0837317	-2.8315	±	0.169017	-0.017776	±	0.0169945	-5.65345	±	0.0155702	-1.02837	±	0.0886906	-0.802221	±	0.156335	-4.71522	±	0.222895	-2.10326	±	0.190371	-0.172196	±	0.013791	-0.0339392	±	0.0284456	-3.53616
DHAP = G3P	2.18589e-06	±	-0.00117987	-5.31071	±	0.0168363	-1.89836	±	0.283187	-0.351497	±	0.000743128	-0.0148219	±	0.0290526	-2.96616	±	0.261593	-6.01188	±	0.0837292	-2.83151	±	0.169012	-0.0177774	±	0.0169929	-5.65344	±	0.0155718	-1.02842	±	0.0886905	-0.802258	±	0.156336	-4.71522	±	0.222896	-2.10331	±	0.190368	-0.1722	±	0.0137937	-0.0339467	±	0.0284462	-3.53619
GLC6P > 6PG	98.0277	±	0.0112898	98.6613	±	0.00538727	98.0364	±	0.0965014	98.0793	±	0.0237642	98.0308	±	0.0211141	98.0723	±	0.0895458	98.3181	±	0.0375776	97.753	±	0.220676	98.1062	±	0.0189209	98.5709	±	0.00539609	97.7673	±	0.18901	97.4138	±	0.298658	97.9648	±	0.106362	97.8297	±	0.122374	98.0815	±	0.0255611	97.9581	±	0.117117	98.0207
6PG > P5P + CO2	11.314	±	0.0340303	4.17274e-21	±	8.13441e-21	6.27066	±	0.452956	10.9229	±	0.0473349	11.1569	±	0.07878	4.35755	±	0.382061	0.406777	±	0.112225	4.10403	±	0.346236	10.7689	±	0.0605441	1.31866e-21	±	1.81982e-21	8.70355	±	0.284347	8.13368	±	0.496417	3.32247	±	0.362269	7.16554	±	0.348422	10.7461	±	0.0565625	10.2199	±	0.190101	3.95523
6PG > PYR + G3P	86.7137	±	0.0364784	98.6613	±	0.00686705	91.7657	±	0.430304	87.1563	±	0.0376448	86.8738	±	0.0665125	93.7148	±	0.379255	97.9113	±	0.124098	93.6489	±	0.253763	87.3373	±	0.0517721	98.5709	±	0.00680353	89.0638	±	0.152673	89.2801	±	0.269787	94.6423	±	0.345987	90.6642	±	0.305527	87.3354	±	0.0443468	87.7382	±	0.0878253	94.0655
F6P > ALG	0	±	0.00118211	0.16062	±	0.000699364	0	±	0	0.350437	±	0.00133444	0	±	0	0	±	0	0.349849	±	0.00126047	0.378792	±	0.00146645	0	±	0.00118211	0.159598	±	0.000650625	0.349748	±	0.00118211	0	±	0	0.579239	±	0.00216054	0.469517	±	0.00197973	0.160291	±	0.000603975	0	±	0.000603975	0.279866
P5P + P5P = S7P + G3P	2.06152	±	0.00781788	-1.16702	±	0.00919358	0.645297	±	0.149976	1.98598	±	0.0117115	2.02718	±	0.0217704	0.0458663	±	0.128241	-1.2284	±	0.0380476	0.0300324	±	0.113928	1.95322	±	0.0176587	-1.24519	±	0.00807888	1.32899	±	0.0956553	1.13426	±	0.166135	-0.402595	±	0.120524	0.841942	±	0.113844	1.93903	±	0.0169751	1.8047	±	0.0606064	-0.097717
S7P + G3P = E4P + F6P	2.06152	±	0.0078146	-1.16705	±	0.00919471	0.645272	±	0.149971	1.98594	±	0.0117141	2.02715	±	0.021768	0.0458384	±	0.128239	-1.22838	±	0.0380482	0.0300671	±	0.11393	1.95322	±	0.0176549	-1.24521	±	0.00808055	1.32901	±	0.0956592	1.13427	±	0.16614	-0.402575	±	0.120521	0.841955	±	0.113844	1.93908	±	0.0169764	1.80465	±	0.060607	-0.0976725
E4P + P5P = F6P + G3P	-1.38991	±	0.00858031	-3.52056	±	0.010335	-2.27702	±	0.148757	-1.36244	±	0.0135843	-1.39792	±	0.0228863	-2.77837	±	0.129676	-4.00239	±	0.0373875	-2.67097	±	0.11378	-1.34875	±	0.0168239	-3.75452	±	0.0105695	-1.82879	±	0.0933268	-2.07533	±	0.166798	-3.44353	±	0.120092	-2.26185	±	0.114136	-1.35025	±	0.0166673	-1.41548	±	0.0635499	-2.95577
G3P = 3PG	84.0889	±	0.0358794	83.6765	±	0.0452252	84.6466	±	0.283267	83.9007	±	0.0351786	84.2191	±	0.0441999	83.9903	±	0.270987	80.8999	±	0.0913724	84.3517	±	0.162823	84.7731	±	0.0358885	82.6118	±	0.0433744	84.0519	±	0.0910301	84.4545	±	0.166422	80.6822	±	0.224025	83.0798	±	0.191672	84.4668	±	0.0350043	85.1047	±	0.0460372	83.0163
3PG = PEP	69.8543	±	0.0777167	73.9119	±	0.0610874	72.5732	±	0.278857	70.1385	±	0.0648752	70.0331	±	0.0634766	72.3184	±	0.257255	69.4472	±	0.0964948	73.205	±	0.162306	71.1209	±	0.0623717	72.2313	±	0.0636244	70.9631	±	0.0812571	71.1927	±	0.164497	68.0755	±	0.232419	70.1579	±	0.190004	70.7911	±	0.0646886	71.8033	±	0.0672888	71.2207
PEP > PYR	79.2998	±	0.420412	89.0935	±	0.48928	78.7248	±	1.24598	80.4095	±	0.579708	78.3991	±	0.534903	78.1874	±	1.17648	80.468	±	1.12988	77.1754	±	0.837298	80.9257	±	0.689288	85.6327	±	0.434559	73.7448	±	0.544911	71.3	±	0.677846	70.9507	±	0.857124	71.479	±	0.78557	76.5765	±	0.477695	77.6847	±	1.02686	75.0549
PYR + CO2 > OAA	47.4259	±	0.458448	80.9304	±	0.284148	55.2276	±	0.965281	42.5196	±	0.431111	36.0643	±	0.353459	56.5021	±	0.786545	73.1565	±	0.729543	62.798	±	0.584832	49.0018	±	0.541532	73.4171	±	0.236537	53.7999	±	0.326095	50.2279	±	0.68874	56.1844	±	0.79626	55.7106	±	0.820306	49.7362	±	0.483348	55.3099	±	0.730609	52.9254
OAA > PEP + CO2	16.3229	±	0.416848	19.8845	±	0.477138	11.9629	±	1.21979	16.9306	±	0.567284	15.194	±	0.540199	11.5275	±	1.20569	16.5085	±	1.13593	9.33313	±	0.835375	16.3698	±	0.676418	18.4031	±	0.427824	9.06455	±	0.545328	6.49487	±	0.623501	8.94001	±	0.833415	7.53849	±	0.772228	12.3542	±	0.466428	12.2957	±	1.02891	9.5107
3PG_B > SER	4.03433	±	0.471189	2.77373	±	0.3143	3.39977	±	0.404423	3.66303	±	0.466645	3.58168	±	0.489562	3.39065	±	0.374699	3.05475	±	0.38359	3.29573	±	0.369347	3.5145	±	0.471485	3.89619	±	0.291003	4.05559	±	0.407368	3.52077	±	0.467932	3.29733	±	0.436683	3.31618	±	0.437324	3.53701	±	0.463961	3.45223	±	0.470632	3.16234
SER > GLY + MTHF	4.03433	±	0.471189	2.77373	±	0.3143	3.39977	±	0.404423	3.66303	±	0.466645	3.58168	±	0.489562	3.39065	±	0.374699	3.05475	±	0.38359	3.29573	±	0.369347	3.5145	±	0.471485	3.89619	±	0.291003	4.05559	±	0.407368	3.52077	±	0.467932	3.29733	±	0.436683	3.31618	±	0.437324	3.53701	±	0.463961	3.45223	±	0.470632	3.16234
PYR > ACCOA + CO2	107.724	±	0.510779	130.851	±	0.117599	132.478	±	2.1203	126.339	±	0.52423	134.975	±	0.471362	124.967	±	1.55032	123.129	±	0.820045	121.882	±	1.06134	119.867	±	0.532656	126.344	±	0.106855	104.557	±	0.269963	114.098	±	1.24577	123.377	±	1.78666	119.877	±	1.71092	125.76	±	0.597168	127.171	±	0.818653	124.447
ACCOA + OAA > CIT	67.5271	±	0.20541	111.72	±	0.154888	88.9553	±	0.24071	71.2353	±	0.191424	68.585	±	0.195716	92.8819	±	0.221978	96.1093	±	0.160683	97.3351	±	0.203758	73.394	±	0.209122	105.971	±	0.12877	78.6571	±	0.213886	77.6406	±	0.261134	84.1069	±	0.236051	80.4542	±	0.210363	73.0512	±	0.188958	76.2863	±	0.229998	91.4093
CIT > ICIT	67.5271	±	0.20541	111.72	±	0.154888	88.9553	±	0.24071	71.2353	±	0.191424	68.585	±	0.195716	92.8819	±	0.221978	96.1093	±	0.160683	97.3351	±	0.203758	73.394	±	0.209122	105.971	±	0.12877	78.6571	±	0.213886	77.6406	±	0.261134	84.1069	±	0.236051	80.4542	±	0.210363	73.0512	±	0.188958	76.2863	±	0.229998	91.4093
ICIT > AKG + CO2	55.2072	±	0.757107	111.72	±	0.154888	69.117	±	1.83215	43.1885	±	0.770303	29.8709	±	0.641256	83.7666	±	1.31546	91.5106	±	0.89201	94.6219	±	0.915945	53.6375	±	0.777529	105.971	±	0.12877	78.3061	±	0.270127	67.2181	±	1.12145	69.5271	±	1.54995	66.2779	±	1.58087	47.0384	±	0.787545	51.5425	±	1.02081	81.5826
ICIT > 0.5 SUC + 0.5 SUC + GLYO	12.3199	±	0.603126	1.39091e-21	±	2.71147e-21	19.8383	±	1.97384	28.0468	±	0.623187	38.7141	±	0.522053	9.11525	±	1.42678	4.59873	±	0.836254	2.71324	±	0.973644	19.7564	±	0.6121	4.39554e-22	±	6.06606e-22	0.35098	±	0.173407	10.4225	±	1.15639	14.5798	±	1.66	14.1763	±	1.63579	26.0128	±	0.664748	24.7437	±	0.881114	9.82665
GLYO + ACCOA > MAL	12.3199	±	0.603126	1.39091e-21	±	2.71147e-21	19.8383	±	1.97384	28.0468	±	0.623187	38.7141	±	0.522053	9.11525	±	1.42678	4.59873	±	0.836254	2.71324	±	0.973644	19.7564	±	0.6121	4.39554e-22	±	6.06606e-22	0.35098	±	0.173407	10.4225	±	1.15639	14.5798	±	1.66	14.1763	±	1.63579	26.0128	±	0.664748	24.7437	±	0.881114	9.82665
AKG > 0.5 SUC + 0.5 SUC + CO2	45.1888	±	0.770623	104.874	±	0.162685	60.5996	±	1.83201	33.4486	±	0.782485	19.9155	±	0.652629	75.5327	±	1.31802	83.4771	±	0.896883	86.788	±	0.918379	44.0057	±	0.787075	98.6657	±	0.140399	69.1244	±	0.276576	57.867	±	1.12682	60.677	±	1.54838	57.2202	±	1.58668	37.458	±	0.801653	42.1867	±	1.03308	73.2319
SUC > MAL	57.5087	±	0.218104	104.874	±	0.162685	80.438	±	0.250542	61.4954	±	0.202971	58.6295	±	0.206286	84.6479	±	0.228245	88.0758	±	0.17583	89.5012	±	0.217254	63.7621	±	0.221557	98.6657	±	0.140399	69.4754	±	0.22158	68.2895	±	0.274613	75.2568	±	0.241421	71.3966	±	0.220286	63.4708	±	0.203908	66.9305	±	0.243609	83.0585
MAL > PYR + CO2	16.2745	±	0.293814	42.5208	±	0.265684	40.1144	±	1.40756	27.4277	±	0.407409	32.6619	±	0.442203	31.8079	±	1.01949	39.5978	±	0.564796	34.9821	±	0.723424	26.4157	±	0.455073	35.2677	±	0.229091	20.2711	±	0.328876	28.8694	±	0.821805	37.899	±	1.07258	37.8926	±	1.0322	37.5197	±	0.422137	42.4051	±	0.691272	30.689
MAL > OAA	53.5541	±	0.389812	62.353	±	0.283064	60.1619	±	1.11045	62.1145	±	0.492308	64.6817	±	0.441006	61.9553	±	0.991443	53.0767	±	0.705632	57.2324	±	0.635292	57.1028	±	0.478093	63.398	±	0.244534	49.5553	±	0.283758	49.8426	±	0.572842	51.9376	±	0.918826	47.6803	±	0.852257	51.9639	±	0.383916	49.2691	±	0.61405	62.1962
CO2 = CO2_EX	209.52	±	0.859819	332.299	±	0.595253	269.456	±	0.653152	220.2	±	0.805979	212.073	±	0.822734	279.588	±	0.582372	285.194	±	0.656235	292.928	±	0.608571	226.344	±	0.822726	315.98	±	0.573734	241.167	±	0.725276	236.742	±	0.740695	251.575	±	0.748308	244.301	±	0.690366	225.449	±	0.760607	234.716	±	0.767296	274.343
AKG > AKG_B	10.0185	±	0.0434642	6.84641	±	0.0259343	8.51733	±	0.0300769	9.73991	±	0.0356823	9.95546	±	0.0394782	8.23399	±	0.0317602	8.03349	±	0.0349204	7.8339	±	0.0300682	9.63187	±	0.0338925	7.30519	±	0.0277247	9.1817	±	0.0353965	9.35112	±	0.0383792	8.85014	±	0.0331166	9.05764	±	0.0391604	9.58041	±	0.039308	9.3558	±	0.0372169	8.35074
GLC6P > GLC6P_B	1.96541	±	0.00770841	1.33869	±	0.00538727	1.65594	±	0.00705574	1.88904	±	0.00640836	1.9428	±	0.00771886	1.60543	±	0.00578852	1.57187	±	0.0058015	1.53049	±	0.00621584	1.86766	±	0.00691476	1.42906	±	0.0053961	1.79249	±	0.00834737	1.81693	±	0.00668999	1.72791	±	0.00670578	1.76945	±	0.00699617	1.87365	±	0.00708989	1.83138	±	0.00791138	1.61997
F6P > F6P_B	0.678537	±	0.002557	0.462506	±	0.0018772	0.574326	±	0.00202284	0.656252	±	0.00278492	0.670487	±	0.00276055	0.555848	±	0.00252845	0.541328	±	0.00232507	0.528319	±	0.00202598	0.64842	±	0.00259045	0.494097	±	0.00181002	0.619074	±	0.00228356	0.630478	±	0.00220075	0.597107	±	0.0023517	0.614725	±	0.00222215	0.645588	±	0.0023834	0.63363	±	0.00253874	0.562155
G3P > G3P_B	1.23481	±	0.00474349	0.842837	±	0.00311238	1.04541	±	0.0043885	1.19014	±	0.00484814	1.22717	±	0.00492284	1.01378	±	0.00400021	0.985322	±	0.00364482	0.963189	±	0.00332885	1.17981	±	0.00441806	0.897735	±	0.00351346	1.12631	±	0.00498046	1.14576	±	0.00451366	1.08615	±	0.00405666	1.11594	±	0.00485533	1.17388	±	0.00468486	1.15023	±	0.00405055	1.02108
PEP > PEP_B	6.87745	±	0.0264162	4.70286	±	0.0193521	5.81132	±	0.0222674	6.65951	±	0.0262385	6.82804	±	0.0262808	5.65846	±	0.0267855	5.48769	±	0.0210665	5.36272	±	0.0210314	6.56499	±	0.0245202	5.00167	±	0.0182403	6.28278	±	0.0268395	6.38759	±	0.0225352	6.0648	±	0.0265433	6.21743	±	0.0245599	6.56881	±	0.0230735	6.4144	±	0.0237605	5.67654
PYR > PYR_B	27.1384	±	0.121389	18.4938	±	0.0695167	22.8998	±	0.0815483	26.1347	±	0.109649	26.8953	±	0.107992	22.2406	±	0.0820619	21.692	±	0.0807992	21.126	±	0.073453	25.8101	±	0.106583	19.7107	±	0.0656489	24.7232	±	0.0991122	25.1238	±	0.0969181	23.9305	±	0.0950824	24.448	±	0.0942102	25.9357	±	0.113945	25.3474	±	0.0968118	22.4374
P5P > P5P_B	8.58085	±	0.0319707	5.85461	±	0.0258022	7.25707	±	0.0301115	8.3135	±	0.0329108	8.50057	±	0.0322366	7.04421	±	0.0256638	6.86587	±	0.0278355	6.71492	±	0.0268785	8.2112	±	0.0308535	6.24493	±	0.0231551	7.87433	±	0.028551	7.94047	±	0.0299332	7.57125	±	0.0320672	7.74345	±	0.0317989	8.21825	±	0.0278044	8.02603	±	0.0346743	7.1064
E4P > E4P_B	3.45146	±	0.0145818	2.35349	±	0.00899301	2.92231	±	0.0117773	3.34842	±	0.0118751	3.42503	±	0.0127612	2.82427	±	0.0118448	2.77398	±	0.0107036	2.70101	±	0.0102913	3.30201	±	0.0119432	2.50935	±	0.0097491	3.15774	±	0.0126828	3.2096	±	0.0133669	3.04093	±	0.0125073	3.10382	±	0.0120872	3.28929	±	0.0133205	3.22012	±	0.0115166	2.85806
OAA > OAA_B	17.1299	±	0.0626636	11.6787	±	0.0489401	14.4713	±	0.0594718	16.4683	±	0.0604569	16.967	±	0.0665226	14.048	±	0.0514259	13.6154	±	0.0507292	13.3621	±	0.0568428	16.3408	±	0.0605012	12.4411	±	0.0490357	15.6335	±	0.0541071	15.9351	±	0.0601877	15.0751	±	0.058425	15.3981	±	0.054606	16.2948	±	0.0656294	15.997	±	0.065118	14.2016
3PG > 3PG_B	14.2346	±	0.0637257	9.76459	±	0.0384265	12.0734	±	0.0458601	13.7622	±	0.0536069	14.186	±	0.0496802	11.672	±	0.0490846	11.4527	±	0.0403757	11.1468	±	0.0394198	13.6522	±	0.0520652	10.3805	±	0.0405906	13.0889	±	0.0484215	13.2618	±	0.0564334	12.6068	±	0.0509132	12.9219	±	0.047538	13.6757	±	0.0517354	13.3013	±	0.0530403	11.7955
ACCOA > ACCOA_B	27.8766	±	0.109693	19.1312	±	0.0746699	23.6839	±	0.0817666	27.0572	±	0.106662	27.6762	±	0.0951206	22.9702	±	0.0862948	22.4206	±	0.082532	21.834	±	0.0965666	26.7164	±	0.11537	20.3726	±	0.0789718	25.5485	±	0.0885148	26.0346	±	0.101557	24.6903	±	0.0987701	25.2466	±	0.0823523	26.6956	±	0.10361	26.1407	±	0.113018	23.2107
ALG > ALG_B	0	±	0.00118211	0.16062	±	0.000699364	0	±	0	0.350437	±	0.00133444	0	±	0	0	±	0.00118211	0.349849	±	0.00126047	0.378792	±	0.00146645	0	±	0.00118211	0.159598	±	0.000650625	0.349748	±	0.00118211	0	±	0	0.579239	±	0.00216054	0.469517	±	0.00197973	0.160291	±	0.000603975	0	±	0	0.279866
PYR_B + PYR_B > VAL + CO2	2.7866	±	0.325461	1.91587	±	0.217094	2.3483	±	0.279344	2.53013	±	0.322322	2.47395	±	0.338151	2.342	±	0.258813	2.10998	±	0.264954	2.27644	±	0.255116	2.42754	±	0.325665	2.69118	±	0.201002	2.80129	±	0.281378	2.43187	±	0.323211	2.27754	±	0.301626	2.29056	±	0.30207	2.44309	±	0.320468	2.38453	±	0.325076	2.1843
E4P_B + PEP_B > SHKM	2.12807	±	0.248548	1.46312	±	0.165791	1.79335	±	0.213329	1.93221	±	0.246151	1.88931	±	0.258239	1.78854	±	0.19765	1.61135	±	0.20234	1.73847	±	0.194827	1.85387	±	0.248704	2.0552	±	0.153502	2.13929	±	0.214883	1.85717	±	0.24683	1.73931	±	0.230346	1.74926	±	0.230685	1.86574	±	0.244735	1.82102	±	0.248254	1.66811
SHKM + PEP_B > CHRM	2.12807	±	0.248548	1.46312	±	0.165791	1.79335	±	0.213329	1.93221	±	0.246151	1.88931	±	0.258239	1.78854	±	0.19765	1.61135	±	0.20234	1.73847	±	0.194827	1.85387	±	0.248704	2.0552	±	0.153502	2.13929	±	0.214883	1.85717	±	0.24683	1.73931	±	0.230346	1.74926	±	0.230685	1.86574	±	0.244735	1.82102	±	0.248254	1.66811
CHRM > PHEX + CO2	1.22	±	0.14249	0.838789	±	0.095046	1.02811	±	0.122299	1.10772	±	0.141116	1.08312	±	0.148046	1.02535	±	0.113311	0.92377	±	0.116	0.996646	±	0.111692	1.0628	±	0.142579	1.17823	±	0.0880009	1.22643	±	0.12319	1.0647	±	0.141505	0.997128	±	0.132055	1.00283	±	0.132249	1.06961	±	0.140304	1.04397	±	0.142322	0.956307
CHRM > TYRX + CO2	0.90807	±	0.106058	0.624327	±	0.0707446	0.76524	±	0.0910299	0.824496	±	0.105035	0.806186	±	0.110193	0.763189	±	0.0843396	0.68758	±	0.0863408	0.741824	±	0.0831348	0.791064	±	0.106125	0.876977	±	0.0655008	0.912857	±	0.0916929	0.792475	±	0.105325	0.742182	±	0.0982912	0.746426	±	0.0984356	0.796132	±	0.104431	0.77705	±	0.105933	0.711798
OAA_B > OAA_BT	17.1299	±	0.0626636	11.6787	±	0.0489401	14.4713	±	0.0594718	16.4683	±	0.0604569	16.967	±	0.0665226	14.048	±	0.0514259	13.6154	±	0.0507292	13.3621	±	0.0568428	16.3408	±	0.0605012	12.4411	±	0.0490357	15.6335	±	0.0541071	15.9351	±	0.0601877	15.0751	±	0.058425	15.3981	±	0.054606	16.2948	±	0.0656294	15.997	±	0.065118	14.2016
E4P_B > E4P_BT	1.32339	±	0.248055	0.890377	±	0.165205	1.12897	±	0.214091	1.41621	±	0.245082	1.53572	±	0.259914	1.03573	±	0.197664	1.16263	±	0.20317	0.962538	±	0.195677	1.44814	±	0.24961	0.454145	±	0.154093	1.01845	±	0.21598	1.35243	±	0.246734	1.30162	±	0.230267	1.35457	±	0.231363	1.42355	±	0.24503	1.3991	±	0.24784	1.18996
P5P_B > P5P_BT	8.58085	±	0.0319707	5.85461	±	0.0258022	7.25707	±	0.0301115	8.3135	±	0.0329108	8.50057	±	0.0322366	7.04421	±	0.0256638	6.86587	±	0.0278355	6.71492	±	0.0268785	8.2112	±	0.0308535	6.24493	±	0.0231551	7.87433	±	0.028551	7.94047	±	0.0299332	7.57125	±	0.0320672	7.74345	±	0.0317989	8.21825	±	0.0278044	8.02603	±	0.0346743	7.1064
PEP_B > PEP_BT	2.62131	±	0.496785	1.77663	±	0.331824	2.22462	±	0.425991	2.79508	±	0.496882	3.04943	±	0.514722	2.08138	±	0.400676	2.26499	±	0.408233	1.88578	±	0.389389	2.85726	±	0.49282	0.891258	±	0.3084	2.0042	±	0.429313	2.67325	±	0.497995	2.58618	±	0.46332	2.71891	±	0.461117	2.83733	±	0.486973	2.77235	±	0.493239	2.34033
PYR_B > PYR_BT	21.5653	±	0.672104	14.6621	±	0.436493	18.2032	±	0.561483	21.0744	±	0.655544	21.9474	±	0.683965	17.5566	±	0.516877	17.4721	±	0.536743	16.5731	±	0.512885	20.955	±	0.655956	14.3284	±	0.410312	19.1206	±	0.57789	20.26	±	0.637367	19.3754	±	0.616692	19.8669	±	0.602857	21.0495	±	0.661748	20.5783	±	0.64369	18.0688
ACCOA_B > ACCOA_BT	27.8766	±	0.109693	19.1312	±	0.0746699	23.6839	±	0.0817666	27.0572	±	0.106662	27.6762	±	0.0951206	22.9702	±	0.0862948	22.4206	±	0.082532	21.834	±	0.0965666	26.7164	±	0.11537	20.3726	±	0.0789718	25.5485	±	0.0885148	26.0346	±	0.101557	24.6903	±	0.0987701	25.2466	±	0.0823523	26.6956	±	0.10361	26.1407	±	0.113018	23.2107
3PG_B > 3PG_BT	10.2003	±	0.470553	6.99087	±	0.317948	8.67359	±	0.409456	10.0992	±	0.471083	10.6044	±	0.498281	8.28131	±	0.374405	8.39795	±	0.384222	7.8511	±	0.366837	10.1378	±	0.472819	6.48432	±	0.289127	9.03327	±	0.403127	9.74108	±	0.473769	9.30943	±	0.446087	9.60572	±	0.438894	10.1387	±	0.464699	9.84908	±	0.471588	8.63318
0.402 VAL + 0.582 GLY + 0.176 PHEX + 0.131 TYRX > BIOMASS	6.93183	±	0.809604	4.76585	±	0.540035	5.84153	±	0.694884	6.29386	±	0.801796	6.15409	±	0.841171	5.82587	±	0.643813	5.2487	±	0.65909	5.66277	±	0.634617	6.03865	±	0.810111	6.69448	±	0.500006	6.96837	±	0.699945	6.04942	±	0.804008	5.66551	±	0.750314	5.6979	±	0.751416	6.07734	±	0.797184	5.93167	±	0.808646	5.43357
PYR > ALA	1	±	0	1	±	0	1	±	0	1	±	0	1	±	0	1	±	0	1	±	0	1	±	0	1	±	0	1	±	0	1	±	0	1	±	0	1	±	0	1	±	0	1	±	0	1	±	0	1
OAA > ASPX	1	±	0	1	±	0	1	±	0	1	±	0	1	±	0	1	±	0	1	±	0	1	±	0	1	±	0	1	±	0	1	±	0	1	±	0	1	±	0	1	±	0	1	±	0	1	±	0	1
AKG > GLUX	1	±	0	1	±	0	1	±	0	1	±	0	1	±	0	1	±	0	1	±	0	1	±	0	1	±	0	1	±	0	1	±	0	1	±	0	1	±	0	1	±	0	1	±	0	1	±	0	1
OAA > THR	1	±	0	1	±	0	1	±	0	1	±	0	1	±	0	1	±	0	1	±	0	1	±	0	1	±	0	1	±	0	1	±	0	1	±	0	1	±	0	1	±	0	1	±	0	1	±	0	1
NADPH supply	180.823			252.902			213.538			179.618			171.721			218.004			229.833			231.461			188.928			239.81			205.048			201.635			208.713			209.166			193.386			202.126			214.248
NADPH demand	154.74			106.116			131.103			149.732			153.704						123.996			120.817			147.924			112.824			141.653			143.976			136.47			139.971			147.72			144.647			128.459
[truncated: 5 more columns]

## Sheet: Abbreviations
Precursor
3PG	3-phosphoglycerate
6PG	6-phosphogluconate
ACCOA	acetyl CoA
ALG	alginate
CIT	citrate
CO2	carbon dioxide
DHAP	dihydroxyacetone-phosphate
E4P	erythrose-4-phosphate
F6P	fructose-6-phosphate
F16BP	fructose-1,6-bisphosphate
FUM	fumarate
G3P	glyceraldehyde-3-phosphate
GLC6P	glucose-6-phosphate
GLC	glucose
ICIT	isocitrate
MAL	malate
OAA	oxalate
AKG	α‑ketoglutarate
P5P	pentose-5-phosphate
PEP	phosphoenolpyruvate
PYR	pyruvate
S7P	sedoheptulose-7-phosphate
SUC	succinate
MTHF	5-methyltetrahydrofolate
SHKM	shikimate
CHRM	chorismate
Amino acids
SER	serine
GLY	glycine
PHEX	phenylalanine
TYRX	tyrosine
VAL	valine
GLUX	glutamat
THR	threonine
ASPX	aspartat
ALA	alanine
Symbols
=	reversible reaction
>	forward reaction
